# Supplementary material for: Adaptation of Prokaryotic Toxins for Negative Selection and Cloning-Independent Markerless Mutagenesis in Streptococcus Species
Source: mSphere. 2023 Apr 24;8(3):e00682-22. doi: 10.1128/msphere.00682-22 (PMC10286703; doi:10.1128/msphere.00682-22)
Supplement: TABLE S3 [file msphere.00682-22-s0003.xlsx]

## Sheet: Read Stats
	Raw Reads	Trimmed				Spades					BWA MEM
	R1/R2 (equal)	R1/R2 Paired (equal)	R1 + R2 Reads (total)	R1R2 Orphan	Percent Retained	num_seqs	sum_len	min_len	avg_len	max_len	Total Reads Considered for Mapping	Total reads mapped (R1/R2 combined)	Percentage mapped (calculated)
UA159-WT	937025	796612	1593224	24805	0.876622	61	2003133	56	32,838.2	219837
UA159-IDFC	833707	680835	1361670	110927	0.949689	63	2006195	56	31,844.4	237927	1361670	1360980	0.999493
UA159-SPEC	816376	680961	1361922	114104	0.973896	57	2002216	56	35,126.6	219837	1361922	1362034	0.999918
Undetermined	387382	348982	697964	24805	0.964905
