# Supplementary material for: Adaptation of Prokaryotic Toxins for Negative Selection and Cloning-Independent Markerless Mutagenesis in Streptococcus Species
Source: mSphere. 2023 Apr 24;8(3):e00682-22. doi: 10.1128/msphere.00682-22 (PMC10286703; doi:10.1128/msphere.00682-22)
Supplement: TABLE S4 [file msphere.00682-22-s0004.xlsx]

## Sheet: aad9 Mapping Stats
#rname	startpos	endpos	numreads	covbases	coverage	meandepth	meanbaseq	meanmapq
NODE_1_length_219837_cov_62.767051	1	219837	121399	219837	100	80.8801	38.1	60
NODE_2_length_213368_cov_72.520475	1	213368	137261	213368	100	94.1694	38.1	60
NODE_3_length_190839_cov_79.977949	1	190839	139128	190839	100	106.674	38.1	60
NODE_4_length_171087_cov_84.824489	1	171087	134068	171087	100	114.69	38.1	60
NODE_5_length_144494_cov_71.282749	1	144494	91031	144494	100	92.1986	38.1	60
NODE_6_length_126229_cov_65.620239	1	126229	71177	124384	98.538482.4591	38.1	60
NODE_7_length_121428_cov_75.465853	1	121428	82826	121428	100	99.8313	38.1	60
NODE_8_length_109515_cov_67.744482	1	109515	65435	109515	100	87.4396	38.1	60
NODE_9_length_106205_cov_68.883627	1	106205	59920	106205	100	82.6355	38.1	56.6
NODE_10_length_92883_cov_81.299188	1	92883	67897	92883	100	107.106	38.1	60
NODE_11_length_89827_cov_81.436851	1	89827	66867	89827	100	108.833	38.1	60
NODE_12_length_85851_cov_88.369236	1	85851	71363	85851	100	121.272	38.1	59.9
NODE_13_length_77174_cov_85.744317	1	77174	61148	77174	100	115.941	38.1	60
NODE_14_length_66534_cov_76.472856	1	66534	45199	66534	100	99.4277	38.1	60
NODE_15_length_37596_cov_73.308782	1	37596	24930	37596	100	97.0134	38.1	60
NODE_16_length_37105_cov_75.802591	1	37105	24685	37105	100	97.0454	38.1	59.8
NODE_17_length_27695_cov_68.193560	1	27695	16795	27695	100	88.6544	38.1	60
NODE_18_length_23140_cov_82.327615	1	23140	17448	23140	100	110.502	38.1	60
NODE_19_length_22542_cov_78.782852	1	22542	15847	22542	100	102.926	38.1	60
NODE_20_length_18114_cov_63.486184	1	18114	10093	18114	100	81.3286	38.1	59.8
NODE_21_length_5066_cov_460.568749	1	5066	21307	5066	100	609.41	37.8	59.9
NODE_22_length_3962_cov_72.469158	1	3962	2355	3962	100	86.7794	38.2	59.9
NODE_23_length_2374_cov_78.764554	1	2374	1556	2374	100	94.273	38.1	59.6
NODE_24_length_1669_cov_70.695787	1	1669	1170	1669	100	97.0755	38	58.3
NODE_25_length_1436_cov_450.272266	1	1436	5656	1436	100	569.687	38.1	59.8
NODE_26_length_929_cov_165.778032	1	929	1251	929	100	194.1	38.1	59.4
NODE_27_length_726_cov_68.077496	1	726	438	726	100	86.9366	38.1	59.5
NODE_28_length_581_cov_136.608365	1	581	649	581	100	159.007	37.9	59.5
NODE_29_length_557_cov_169.541833	1	557	819	557	100	206.944	38.1	58.5
NODE_30_length_338_cov_388.441696	1	338	1009	338	100	417.589	38	57.7
NODE_31_length_318_cov_75.669202	1	318	209	318	100	88.3365	38	57.3
NODE_32_length_225_cov_66.752941	1	225	76	225	100	44.8044	37.9	57.3
NODE_34_length_207_cov_65.092105	1	207	92	207	100	61.1932	38	56.1
NODE_35_length_206_cov_69.860927	1	206	72	206	100	47.9515	38.2	56.9
NODE_36_length_183_cov_75.820312	1	183	81	183	100	60.9016	38.2	57.5
NODE_37_length_174_cov_65.117647	1	174	95	174	100	68.5402	38.3	56.3
NODE_38_length_145_cov_82.222222	1	145	29	145	100	25.6966	38.2	28.5
NODE_39_length_139_cov_83.535714	1	139	46	139	100	40.3597	38.1	48.5
NODE_40_length_123_cov_51.720588	1	123	51	123	100	42.6504	37.1	51.7
NODE_41_length_120_cov_72.015385	1	120	12	120	100	11.65	38.1	16.3
NODE_42_length_116_cov_98.409836	1	116	85	116	100	75.4397	38	52.2
NODE_43_length_116_cov_73.819672	1	116	97	116	100	79.3879	37.3	51.3
NODE_45_length_114_cov_85.711864	1	114	14	71	62.28076.62281	36.9	35.4
NODE_46_length_114_cov_78.559322	1	114	10	110	96.49129.03509	38.3	4.8
NODE_47_length_114_cov_78.372881	1	114	3	114	100	2.63158	37.7	6.67
NODE_49_length_113_cov_171.534483	1	113	14	113	100	13.7699	37.9	24.6
NODE_50_length_112_cov_77.052632	1	112	23	71	63.392911.6607	37.7	44.5
NODE_52_length_111_cov_75.803571	1	111	11	111	100	9.78378	37.8	14.4
NODE_53_length_111_cov_75.053571	1	111	1	57	51.35140.513514	33.6	14
NODE_55_length_99_cov_192.568182	1	99	127	99	100	123.131	38.3	39.4
NODE_56_length_83_cov_266.928571	1	83	62	83	100	58.6024	37.4	30.8
NODE_57_length_74_cov_183.368421	1	74	73	74	100	63.5811	37.4	19.8
NODE_58_length_64_cov_51.444444	1	64	1	60	93.75	0.9375	37.2	5
NODE_60_length_58_cov_150.666667	1	58	14	58	100	10.9483	37	8.71
NODE_61_length_56_cov_422.000000	1	56	9	56	100	8.58929	35.9	6.67
NODE_33_length_224_cov_1.100592	1	224	0	0	0	0	0
NODE_44_length_116_cov_65.344262	1	116	0	0	0	0
NODE_48_length_114_cov_48.135593	1	114	0	0	0	0
NODE_51_length_111_cov_95.678571	1	111	0	0	0	0
NODE_54_length_111_cov_62.232143	1	111	0	0	0	0
NODE_59_length_61_cov_160.333333	1	61	0	0	0	0
