# Supplementary material for: Adaptation of Prokaryotic Toxins for Negative Selection and Cloning-Independent Markerless Mutagenesis in Streptococcus Species
Source: mSphere. 2023 Apr 24;8(3):e00682-22. doi: 10.1128/msphere.00682-22 (PMC10286703; doi:10.1128/msphere.00682-22)
Supplement: TABLE S5 [file msphere.00682-22-s0005.xlsx]

## Sheet: IDFC4 Mapping Stats
#rname	startpos	endpos	numreads	covbases	coverage	meandepth	meanbaseq	meanmapq
NODE_1_length_219837_cov_62.767051	1	219837	118420	219837	100	78.6576	38	60
NODE_2_length_213368_cov_72.520475	1	213368	135229	213368	100	92.5795	38	60
NODE_3_length_190839_cov_79.977949	1	190839	139486	190839	100	106.748	38	60
NODE_4_length_171087_cov_84.824489	1	171087	138970	171087	100	118.594	38	60
NODE_5_length_144494_cov_71.282749	1	144494	89967	144494	100	90.9111	38	60
NODE_6_length_126229_cov_65.620239	1	126229	70401	126229	100	81.3816	38	60
NODE_7_length_121428_cov_75.465853	1	121428	82697	121428	100	99.4957	38	60
NODE_8_length_109515_cov_67.744482	1	109515	64293	109515	100	85.7395	38	60
NODE_9_length_106205_cov_68.883627	1	106205	59401	106205	100	81.7165	38.1	56.8
NODE_10_length_92883_cov_81.299188	1	92883	68492	92883	100	107.85	38	60
NODE_11_length_89827_cov_81.436851	1	89827	68830	89827	100	111.78	38	60
NODE_12_length_85851_cov_88.369236	1	85851	72838	85851	100	123.507	38	59.9
NODE_13_length_77174_cov_85.744317	1	77174	61818	77174	100	116.926	38	60
NODE_14_length_66534_cov_76.472856	1	66534	45103	66534	100	98.9706	38	60
NODE_15_length_37596_cov_73.308782	1	37596	24153	37596	100	93.8305	38	60
NODE_16_length_37105_cov_75.802591	1	37105	24934	37105	100	97.7877	38	59.8
NODE_17_length_27695_cov_68.193560	1	27695	15927	27695	100	83.8877	38	60
NODE_18_length_23140_cov_82.327615	1	23140	17542	23140	100	110.438	38.1	60
NODE_19_length_22542_cov_78.782852	1	22542	15926	22542	100	103.202	38	60
NODE_20_length_18114_cov_63.486184	1	18114	9893	18114	100	79.6848	38	59.8
NODE_21_length_5066_cov_460.568749	1	5066	20954	5066	100	597.42	37.7	59.9
NODE_22_length_3962_cov_72.469158	1	3962	2314	3962	100	85.1996	38	59.9
NODE_23_length_2374_cov_78.764554	1	2374	1573	2374	100	95.0227	38	59.2
NODE_24_length_1669_cov_70.695787	1	1669	994	1669	100	83.0419	37.9	58.4
NODE_25_length_1436_cov_450.272266	1	1436	5569	1436	100	559.794	38.1	59.9
NODE_26_length_929_cov_165.778032	1	929	1198	929	100	186.489	38	59.6
NODE_27_length_726_cov_68.077496	1	726	361	726	100	71.405	38.1	59.2
NODE_28_length_581_cov_136.608365	1	581	572	581	100	138.706	37.8	59.1
NODE_29_length_557_cov_169.541833	1	557	854	557	100	216.029	38	58.9
NODE_30_length_338_cov_388.441696	1	338	1046	338	100	431.695	38	57.8
NODE_31_length_318_cov_75.669202	1	318	197	318	100	83.044	37.9	57.9
NODE_32_length_225_cov_66.752941	1	225	99	225	100	59.8267	37.8	57.5
NODE_34_length_207_cov_65.092105	1	207	74	207	100	48.4976	38.1	55.3
NODE_35_length_206_cov_69.860927	1	206	71	206	100	47.3495	38.2	57
NODE_36_length_183_cov_75.820312	1	183	74	183	100	55.5519	38.2	57
NODE_37_length_174_cov_65.117647	1	174	81	174	100	55.2931	38.2	54
NODE_38_length_145_cov_82.222222	1	145	30	145	100	26.7241	38.3	29.8
NODE_39_length_139_cov_83.535714	1	139	45	139	100	39.9353	37.8	49
NODE_40_length_123_cov_51.720588	1	123	50	123	100	41.9431	37.1	49.9
NODE_41_length_120_cov_72.015385	1	120	8	120	100	7.74167	38	29.5
NODE_42_length_116_cov_98.409836	1	116	83	116	100	74.5431	37.8	51.9
NODE_43_length_116_cov_73.819672	1	116	82	116	100	68.1638	37.3	49.7
NODE_45_length_114_cov_85.711864	1	114	17	73	64.0351	8.11404	36.6	34.2
NODE_46_length_114_cov_78.559322	1	114	12	114	100	10.807	38	4
NODE_47_length_114_cov_78.372881	1	114	5	114	100	4.25439	37.5	8
NODE_49_length_113_cov_171.534483	1	113	16	113	100	15.5929	37.5	27.2
NODE_50_length_112_cov_77.052632	1	112	30	100	89.2857	15.7679	37.6	43.2
NODE_52_length_111_cov_75.803571	1	111	8	111	100	7.76577	38.2	8.75
NODE_53_length_111_cov_75.053571	1	111	1	91	81.982	0.81982	32.4	0
NODE_55_length_99_cov_192.568182	1	99	114	99	100	110.364	38.2	43.6
NODE_56_length_83_cov_266.928571	1	83	62	83	100	57.8313	37.6	28.6
NODE_57_length_74_cov_183.368421	1	74	47	74	100	40.8649	37.6	23.8
NODE_60_length_58_cov_150.666667	1	58	12	58	100	10	37.5	13
NODE_61_length_56_cov_422.000000	1	56	7	56	100	6.89286	35.9	8.57
NODE_33_length_224_cov_1.100592	1	224	0	0	0	0	0	0
NODE_44_length_116_cov_65.344262	1	116	0	0	0	0	0	0
NODE_48_length_114_cov_48.135593	1	114	0	0	0	0	0	0
NODE_51_length_111_cov_95.678571	1	111	0	0	0	0	0	0
NODE_54_length_111_cov_62.232143	1	111	0	0	0	0	0	0
NODE_58_length_64_cov_51.444444	1	64	0	0	0	0	0	0
NODE_59_length_61_cov_160.333333	1	61	0	0	0	0	0	0
